# Supplementary material for: Metal-Assisted Injection Spinning of Ultra Strong Fibers from Megamolecular LC Polysaccharides
Source: Polymers (Basel). 2024 Apr 15;16(8):1099. doi: 10.3390/polym16081099 (PMC11054878; doi:10.3390/polym16081099)
Supplement: Supplementary file 1 [file polymers-16-01099-s001.zip]

Archive with 1 entries (1 files):
- polymers-2893991-supplementary.pdf
